# Supplementary material for: The Role of Cytokine Gene Polymorphisms in Rehabilitation Outcome After Traumatic Brain Injury
Source: Cells. 2025 Jul 10;14(14):1056. doi: 10.3390/cells14141056 (PMC12293546; doi:10.3390/cells14141056)
Supplement: Supplementary file 1 [file cells-14-01056-s001.zip]

Archive with 1 entries (1 files):
- cells-3695609-supplementary.xlsx
