# Supplementary material for: The Role of Cytokine Gene Polymorphisms in Rehabilitation Outcome After Traumatic Brain Injury
Source: Cells. 2025 Jul 10;14(14):1056. doi: 10.3390/cells14141056 (PMC12293546; doi:10.3390/cells14141056)
Supplement: Supplementary file 1 [file cells-14-01056-s001.zip › cells-3695609-supplementary.xlsx]

## Sheet: Foglio1
Factor	Group	Overall	BI T0	BI T1	POMA T0	POMA T1	FAB T0	FAB T1	ABS T0	ABS T	DRS T0	DRS T1	ptcs T0	Ptcs T1	Gose T0	Gose T1
N 28	genotype	n (%)	median (95%CI)	median (95%CI)	median (95%CI)	median (95%CI)	median (95%CI)	median (95%CI)	median (95%CI)	median (95%CI)	median (95%CI)	median (95%CI)	n1 (% of n)	n2 (% of n1)	median (95%CI)	median (95%CI)
IL1A -2231 G/A	A A	2 ( 7.1)	0	82.5 (65.0-/)	2.00 (0-/)	22.50 (17.0-/)	7.5 (0.00)	12.0 (6.0-/)	31.00 (27.0-/))	22.00 (19.0-/))	18.00 (17.0-/)	8.00 (5.0-/)	2(100)	1 (50)	3.5 (3.0-/)	5.0 (4.0-/)
	A G	12 (42.9)	15.0 (2.0-55.0)	95.0 (84.0-100.0)	0 (0-22.0)	28.0 (27.0-28.0)	13.0 (8.0-13.0)	17.0 (12.0-18.0)	21.0 (17.0-28.0)	16.0 (14.0-24.0)	17.0 (13.0-17.0)	3.0 (2.0-7.0)	5 (42)	2 (17)	4.0 (3.0-4.0)	5.5 (5.0-6.7)
	G G	14 (50.0)	10 (4.2-32.5)	91.5 (82.2-96.5)	12.0 (0-20.0)	27.0 (24.0-28.0)	9.5 (6.0-17.0)	16.0 (13.0-17.0)	20.0 (15.5-29.0)	15.5 (14.0-17.3)	15.5 (17.7-18.2)	4.5 (2.0-7.0)	9 (64)	2 (14)	4.0 (3.0-4.0)	6.0 (5.0-7.0)
IL-1B –31C/T	A A	4 (14.3)	10.0 (0-/)	80.0 (70.0-/)	15.0 (8.0-/)	26.0 (24.0-/)	6.0 (5.0-/)	8.0 (6.0-/)	29.0 (18-/)	14.0 (14.0-/)	18.0 (14.0-/)	10.0 (10.0-/)	3 (75)	1 (25)	3.5 (3.0-4.0)	4.0 (4.0-/)
	G A	17 (60.7)	13.0 (3.5-52.0)	95.0(88.0-99.0)	12.0 (0.0-21.0)	28.0 (24.0-28.0)	13.0 (8.5-16.5)	17.0 (14.5-17.5)	21.0 (16.5-27.5)	16.0 (12.5-17.0)	16.0 (14.0-18.0)	3.0 (2.0-5.5)	10 (59)	3 (18)	4.0 (3.0-4.0)	6.0 (5.0-7.0)
	G G	7 (25.0)	5.0 (0-25.0)	90.0 (75.0-100.0)	4.0 (0.0-15.0)	28.0 (27.0-28.0)	13.0 (6.0-15.0)	17.0 (12.0-18.0)	17.0 (17.0-30.0)	17.0 (14.0-19.0)	16.0 (13.0-17.0)	5.0 (2.0-7.0)	3 (43)	1 (14)	4.0 (3.0-4.0)	6.0 (5.0-6.0)
IL-6 −174G/C	C C	4 (14.3)	*52.0 (31.0-75.2)	97.5 (91.2-100.0)	24.0 (5.5-26.7)	28.00 (28.0-28.0)	16.0 (13.5-17.7)	17.5 (16.2-18.0)	17.0 (17.7-20.0)	15.0 (14.0-16.7)	*8.5 (3.2-16.0)	2.00 (1.2-2.7)	*0	0	4.0 (4.0-4.0)	7.5 (5.5-8.0)
	G C	11 (39.3)	*25.0 (2.0-39.2)	92.5 (78.5-95.2)	13.0 (0-20.5)	27.0 (22.2-28.0)	8.5 (6.0-16.2)	15.5 (7.5-17.2)	19.0 (14.7-21.2)	14.0 (14.0-24.2)	*14.5 (11.7-17.0)	5.0 (1.7-10.2)	*5 (45)	2 (40)	4.0 (3.0-4.0)	5.5 (4.7-6.2)
	G G	13 (46.4)	*7.0(0.0-11.5)	88.0 (77.5-100.0)	4.0 (0-13.5	27.0 (25.0-28.0)	12.0 (5.5-13.0)	16.0 (12.0-17.0)	27.0 (20.0-29.0)	17.0 (15.5-18.0)	*17.0 (16.0-19.5)	5.0 (2.5-10.2)	*11 (85)	3 (23)	4.0 (3.0-4.0)	5.0 (4.5-6.0)
IL-6R 1073A/C	A A	10 (35.7)	6.0 (0.0-43.0)	81.5 (68.7-95.0)	11.0 (0.0-20.5)	27.0 (22.2-27.2)	°*6.00 (3.7-8.2)	*13.0 (6.0-15.2)	24.0 (17.7-32.2)	16.5 (14.0-18.0)	16.5 (10.2-19.0)	°*8.50 (5.0-11.5)	8 (80)	3 (30)	3.0 (3.0-4.0)	°*5.0 (4.0-5.0)
	A c	15 (53.6)	11.5 (3.7-42.2)	95.0 (88.0-100.0)	8.0 (0.0-20.5)	28.0 (24.0-28.0)	°*14.0 (17.5-17.0)	*17.0 (15.5-18.0)	20.0 (15.5-28.2)	15.5 (14.0-20.2)	16.0 (13.0-/)	°*2.5 (1.7-5.0)	8 (53)	2 (13)	4.0 (4.0-4.0)	°*6.0 (5.7-7.0)
	C C	3 (10.7)	15.00 (5.0-/)	95.00 (90.0-100.0)	0	28.00 (28.0-28.0)	°*13.0 (12.0-/)	*17.00 (17.0-17.0)	17.0 (17.0-/)	17.0 (16.0-/)	15.00 (1.73)	°*2.0 (2.0-/)	0	0	4.0 (4.0-4.0)	°*6.0 (5.0-/)
IL-10 −1082 T/C	C C	7 (25.0)	5.0 (0.0-15.0)	90.0 (84.0-95.0)	0 (0.0-15.0)	27.0 (24.0-28.0)	13.0 (8.0-13.0)	17.0 (14.0-17.0)	20.0 (17.0-29.0)	16.0 (14.0-17.0)	19.0 (16.0-20.0)	4.0 (2.0-6.0)	3 (43)	1 (14)	4.0 (3.0-4.0)	5.0 (5.0-6.0)
	T C	11 (39.3)	30.0 (20.0-49.0)	95.0 (83.0-98.0)	10.0 (0.0-18.0)	28.0 (27.0-28.0)	13.0 (6.0-17.0)	16.0 (15.0-18.0)	20.0 (14.0-30.0)	16.0 (14.0-18.0)	15.0 (12.0-16.0)	4.0 (2.0-6.0)	7 (64)	1 (9)	4.0 (4.0-4.0)	6.0 (5.0-7.0)
	T T	10 (35.7)	10.0 (0.0-47.0)	92.0 (72.5-100.0)	12.0 (0.0-24.0)	27.0 (20.5-28.0)	10.0 (2.5-14.0)	12.0(6.0-18.0)	27.0 (17.0-30.0)	16.0 (14.0-22.0)	17.0 (12.5-17.5)	5.0 (2.5-11.0)	6 (60)	3 (30)	4.0 (3.0-4.0)	5.0 (4.0-6.5
IL10 -592 G/T	G G	21 (75.0)	10.0 (2.0-27.5)	90.0 (81.5-96.5))	8.0 (0.0-16.5)	27.0 (24.0-28.0)	10.0 (6.0-14.0)	16.0 (11.0-17.5)	23.0 (17.0-29.0)	17.0 (14.0-18.0)	16.0 (14.0-18.5)	5.0 (2.0-8.5)	14 (67)	4 (19)	4.0 (3.0-4.0)	5.0 (5.0-6.0)
	T G	7 (25.0)	35.0 (0.0-50.5)	95.5 (96.0-100.0	20.0 (0.0-26.0)	28.0 (25.2-28.0)	14.0 (9.0-17.0)	17.0 (13.5-17.2)	17.5 (14.0-29.7)	14.0 (14.0-18.2)	14.5 (4.7-17.0)	2.5 (1.7-5.7)	2 (29)	1 (14)	4.0 (4.0-4.0)	7.0 (4.7-7.2)
TNF-α −238G/A	G A	2 ( 7.1)	39.5 (39.0-/)	94.0 (92.0-/)	24.0 (22.0-/)	27.5 (27.0-/)	12.5 (8.0-/)	14.5 (12.0-/)	15.5 (14.0-/)	14.0 (14.0-14.0)	117.5 (11.0-/)	5.5 (4.0-/)	0	0	3.5 (3.0-/)	6.0 (5.0-/)
	G G	26 (92.9)	10.0 (1.0-30.0)	93.0 (81.5-99.0)	8.0 (0.0-18.0)	27.0 (24.0-28.0)	12.0 (6.0-15.0)	16.0 (12.0-17.5)	23.0 (17.0-29.0)	16.0 (14.0-18.0)	16.0 (14.0-17.5)	4.0 (2.0-8.0)	16 (62)	5 (19)	4.0 (3.0-4.0)	6.0 (5.0-6.0)
TNF-α −308G/A	G A	5 (17.9)	5.0 (0.5-11.7)	*59.5 (16.0-83.5)	0.0 (0.0-11.2)	*16.5 (4.0-23.7)	3.0 (0.0-11.2)	7.0 (0.0-16.2)	28.0 (18.0-29.0)	15.0 (14.0-25.0)	18.5 (18.0-20.0)	10.5 (6.2-14.0)	4 (80)	*3 (75)	3.0 (3.0-3.5)	4.0 (4.0-7.0)
	G G	23 (82.1)	15.0 (2.0-40.0)	*95.0 (88.0-100.0)	12.0 (0.0-20.0)	*28.0 (27.0-28.0)	13.0 (8.0-16.0)	17.0 (14.0-18.0)	20.0 (17.0-28.0)	17.13 (3.82)	16.0 (13.0-17.0)	3.0 (2.0-6.0)	12 (52)	*2 (17)	4.0 (4.0-4.0)	6.0 (5.0-7.0)
			*p=0.02	*p=0.005		*p=0.03	°*p=0.003	*p=0.03			*p=0.02	°*p=0.002	*p=0.007	*p=0.03		°*p=0.003
Table 1S:	The distribution of Cytokine Genotype in 28 TBI patients was rported as absolute number (n) and percentages (%). Pre (T0) post (T1) treatment evaluation of outcomes scales of BI: Barthel Index, POMA: Performance Oriented Mobility Assessment, FAB: Frontal Assessment battery; ABS: Agitated Behaviour Scale; DRS: Disability Rating Scale; GOSE: Glasgow outcome scale are reported as median and 95% Conf…
